# Supplementary material for: Paclitaxel mitigates structural alterations and cardiac conduction system defects in a mouse model of Hutchinson–Gilford progeria syndrome
Source: Cardiovasc Res. 2021 Feb 24;118(2):503–16. doi: 10.1093/cvr/cvab055 (PMC8803078; doi:10.1093/cvr/cvab055)
Supplement: cvab055_Supplementary_Data [file cvab055_supplementary_data.zip]

Archive with 3 entries (2 files):
- cvab055-suppl_data/
- cvab055-suppl_data/Supplemental Video S1.avi
- cvab055-suppl_data/Supplemental Video S2_R2.avi
